# Supplementary material for: Cross-Cultural Adaptation and Preliminary Reliability of the Adolescents and Adults Coordination Questionnaire into European Spanish
Source: Int J Environ Res Public Health. 2021 Jun 13;18(12):6405. doi: 10.3390/ijerph18126405 (PMC8296233; doi:10.3390/ijerph18126405)
Supplement: Supplementary file 1 [file ijerph-18-06405-s001.zip]

Archive with 1 entries (1 files):
- ijerph-1262013-supplementary.pdf
